# Supplementary material for: Development and Characterization of Curcumin-Loaded TPGS/F127/P123 Polymeric Micelles as a Potential Therapy for Colorectal Cancer
Source: Int J Mol Sci. 2024 Jul 10;25(14):7577. doi: 10.3390/ijms25147577 (PMC11276776; doi:10.3390/ijms25147577)
Supplement: Supplementary file 1 [file ijms-25-07577-s001.zip]

Archive with 1 entries (1 files):
- ijms-3054350-supplementary.pdf
